# Supplementary material for: Reactive Oxygen Species Accumulation Strongly Allied with Genetic Male Sterility Convertible to Cytoplasmic Male Sterility in Kenaf
Source: Int J Mol Sci. 2021 Jan 23;22(3):1107. doi: 10.3390/ijms22031107 (PMC7866071; doi:10.3390/ijms22031107)
Supplement: Supplementary file 1 [file ijms-22-01107-s001.zip]

Archive with 7 entries (6 files):
- Supplementary/
- Supplementary/Supplementary Figure 1.tif
- Supplementary/Supplementary table 1.docx
- Supplementary/Supplementary table 2.docx
- Supplementary/Supplementary table 3.docx
- Supplementary/Supplementary table 4.docx
- Supplementary/Supplementary table 5.docx
